# Supplementary material for: Gemini Cationic Lipid-Type Nanovectors Suitable for the Transfection of Therapeutic Plasmid DNA Encoding for Pro-Inflammatory Cytokine Interleukin-12
Source: Pharmaceutics. 2021 May 15;13(5):729. doi: 10.3390/pharmaceutics13050729 (PMC8156092; doi:10.3390/pharmaceutics13050729)
Supplement: Supplementary file 1 [file pharmaceutics-13-00729-s001.zip]

Archive with 1 entries (1 files):
- pharmaceutics-1197894-supplementary.pdf
